# Supplementary material for: A juvenile locomotor program promotes vocal learning in zebra finches
Source: Commun Biol. 2022 Jun 10;5:573. doi: 10.1038/s42003-022-03533-3 (PMC9187677; doi:10.1038/s42003-022-03533-3)
Supplement: Supplementary file 4 — Supplementary Data 1 [file 42003_2022_3533_MOESM4_ESM.xlsx]

## Sheet: Figure 1
Figure 1a
		bird ID	lB31 (Blue)			lB33 (green)			lB25			Y268			Y668			Si24 (blue)			Si25 (green)			Y699			Y667			Bk910			dB128 (green)
		motif length	984			634			677			931			1085			761			839			1156			807			600			560
		age (day)	Movement	Syllable		Movement	Syllable		Movement	Syllable		Movement	Syllable		Movement	Syllable		Movement	Syllable		Movement	Syllable		Movement	Syllable		Movement	Syllable		Movement	Syllable		Movement	Syllable
		d33	13810.2	1052	d33	7661	341	d33	20137	435	d33	21563	18	d33	23548	347	d33	10653		d33	23228	499	d33	13519	253	d33	23548		d33	21986		d33	20745
		d35	41019.6	1372	d35	28235.4	704	d35	21020	306	d35	40787	357	d35	58144	1864	d35	15046	692	d35	31312	621	d35	39644	1639	d35	58144	357	d35	31406		d35	16973
		d38	48469	2142	d38	69335.5	1322	d38	59718	244	d38	66940	1162	d38	31945	4697	d38	13354	362	d38	62690	1926	d38	56123	958	d38	31945	1162	d38	43883		d38	46925	487
		d40	78228.5	2015	d40	58025.8	1824	d40	21997	1742	d40	57997	759	d40	24523	9174	d40	13362	1045	d40	77190	2037	d40	71689	2160	d40	24523	759	d40	39547	8944	d40	32474	935
		d43	65332.9	3741	d43	57452.2	5210	d43	27239	10210	d43	41275	30601	d43	31804	11198	d43	19848	1180	d43	62548	2502	d43	89746	15607	d43	31804	30601	d43	39431		d43	34484
		d45	73963.9	8910	d45	55453	18925	d45	32440	15285	d45	55683	22456	d45	32422	8932	d45	22157	1398	d45	55898	2307	d45	77746	28509	d45	32422	22456	d45	53571	16649	d45	42254	1225
		d48	63103	19483	d48	54828	18121	d48	33152	27370	d48	53687	24283	d48	31814	19629	d48	23357	3428	d48	51386	5374	d48	85673	31098	d48	31814	24283	d48	48762	33007	d48	42476
		d50	51122.4	28502	d50	57833	18991	d50	34970	19827	d50	59255	37381	d50	46915	13538	d50	35567	2681	d50	35876	6893	d50	74923	42962	d50	46915	37381	d50	45401	29755	d50	43296
		d53	69173	36905	d53	51850	26891	d53	28855	35830	d53	57749	30064	d53	40976	38725	d53	38759	4371	d53	44538	9648	d53	71242	38390	d53	40976	30064	d53	31401	10453	d53	60066
		d55	58168.6	43480	d55	46097	23075	d55	38080	33103	d55	54594	34529	d55	56787	28427	d55	44961	5749	d55	31217	7694	d55	50255	39148	d55	56787	34529	d55	13039		d55	43289	17589
		d59	41125	35299	d59	35582	33065	d59	21258	27631	d59	60040	31758	d59	45664	28640	d59	38346	4917	d59	31364	20764	d59	44856	35662	d59	45664	31758	d59	16249	23751	d59	73390
		d61	41075	41278	d61	35495	42218	d61	33452	37667	d61	61788	30648	d61	22680	14160	d61	39635	7835	d61	33792	15705	d61	51509	34488	d61	22680	30648	d61	19981		d61	54255	21460
		d65	51149	39480	d65	33751	40783	d65	26567	39591	d65	59753	31567	d65	27470	27516	d65	41400	8461	d65	26555	18685	d65	41003	27036	d65	27470	31567	d65	16573	17867	d65	43671
		average	53518.5	20281.5		45507.6	17805.4		30683.5	19172.4		53162.4	21198.7		36514.8	15911.3		27418.8	3509.92		43661.1	7281.15		59071.4	22916.2		37595.3	22963.8		33270.3	20060.9		44462.8	8339.2
Figure 1c
		bird1	bird2	bird3	bird4	bird5	bird6	locomotor
		3066	2135	8365	7492	1382	5573	4673
		18472	7789	15736	16723	5839	17399	13371
		17393	9937	12390	19739	7837	15739	13907
		13289	6149	9785	17748	3672	11034	10206
		8681	5028	3674	2763	6382	2128	4573
		2973	289	1294	3273	4028	2302	2392
		2931	1038	386	952	3851	3329	2017
		bird1	bird2	bird3	bird4	bird5	bird6	song
		3849	2837	1275	4489	2472	2684	2935
		4486	1834	5226	3692	2856	3183	3531
		3851	1275	2958	2078	2379	3108	2666
		3860	2572	938	1649	2359	1764	2178
		937	1086	387	2104	1583	1284	1241
		39	1095	128	94	174	137	278
		12	126	25	228	6	20	45

## Sheet: Figure 2
Figure 2a
	bird ID	lB31 (Blue)			lB33 (green)			lB25			Y268			Y668			Si24 (blue)			Si25 (green)			Y699			Y667
	motif length	984			634			677			931			1085			761			839			1156			807
	age (day)	Movement	Syllable		Movement	Syllable		Movement	Syllable		Movement	Syllable		Movement	Syllable		Movement	Syllable		Movement	Syllable		Movement	Syllable		Movement	Syllable
	d33	13810.2	1052	d33	7661	341	d33	20137	435	d33	21563	18	d33	23548	347	d33	10653		d33	23228	499	d33	13519	253	d33	23548		d33
	d35	41019.6	1372	d35	28235.4	704	d35	21020	306	d35	40787	357	d35	58144	1864	d35	15046	692	d35	31312	621	d35	39644	1639	d35	58144	357	d35
	d38	48469	2142	d38	69335.5	1322	d38	59718	244	d38	66940	1162	d38	31945	4697	d38	13354	362	d38	62690	1926	d38	56123	958	d38	31945	1162	d38
	d40	78228.5	2015	d40	58025.8	1824	d40	21997	1742	d40	57997	759	d40	24523	9174	d40	13362	1045	d40	77190	2037	d40	71689	2160	d40	24523	759	d40
	d43	65332.9	3741	d43	57452.2	5210	d43	27239	10210	d43	41275	30601	d43	31804	11198	d43	19848	1180	d43	62548	2502	d43	89746	15607	d43	31804	30601	d43
	d45	73963.9	8910	d45	55453	18925	d45	32440	15285	d45	55683	22456	d45	32422	8932	d45	22157	1398	d45	55898	2307	d45	77746	28509	d45	32422	22456	d45
	d48	63103	19483	d48	54828	18121	d48	33152	27370	d48	53687	24283	d48	31814	19629	d48	23357	3428	d48	51386	5374	d48	85673	31098	d48	31814	24283	d48
	d50	51122.4	28502	d50	57833	18991	d50	34970	19827	d50	59255	37381	d50	46915	13538	d50	35567	2681	d50	35876	6893	d50	74923	42962	d50	46915	37381	d50
	d53	69173	36905	d53	51850	26891	d53	28855	35830	d53	57749	30064	d53	40976	38725	d53	38759	4371	d53	44538	9648	d53	71242	38390	d53	40976	30064	d53
	d55	58168.6	43480	d55	46097	23075	d55	38080	33103	d55	54594	34529	d55	56787	28427	d55	44961	5749	d55	31217	7694	d55	50255	39148	d55	56787	34529	d55
	d59	41125	35299	d59	35582	33065	d59	21258	27631	d59	60040	31758	d59	45664	28640	d59	38346	4917	d59	31364	20764	d59	44856	35662	d59	45664	31758	d59
	d61	41075	41278	d61	35495	42218	d61	33452	37667	d61	61788	30648	d61	22680	14160	d61	39635	7835	d61	33792	15705	d61	51509	34488	d61	22680	30648	d61
	d65	51149	39480	d65	33751	40783	d65	26567	39591	d65	59753	31567	d65	27470	27516	d65	41400	8461	d65	26555	18685	d65	41003	27036	d65	27470	31567	d65
	average	53518.5	20281.5		45507.6	17805.4		30683.5	19172.4		53162.4	21198.7		36514.8	15911.3		27418.8	3509.92		43661.1	7281.15		59071.4	22916.2		37595.3	22963.8
Figure 2b
		movement	syllable	Song similarity
	bird4	53518	20281	65
	bird7	45507	17805	45
	bird8	30583	19172	47
	bird2	53162	21199	89
	bird5	36515	15911	65
	bird9	27419	3509	43
	bird6	43661	7281	50
	bird1	59071	22916	87
	bird 3	48736	20367	86
Figure 2c
	bird ID	G229	WT57B133	WT70blue	W256		O217	W256	Si38	average	sd
	d25	9892	7894		11382		6585			9722.67	1750.15
	d28	8759	8399		13539		7839	10387		10232.3	2869.31
	d30	9375	13839	24538	23130		10367	21738		17720.5	7313.33
	d33	11383	23251	34054	27301		15433		3244	23997.2	9517.16
	d35	17896	43791	34654	39293		27568	36822	3365	33908.5	11308
	d38	25892	48953	20835	43776		37839	40383	5393	34864	13604.3
	d40	48973	54359	30986	58206		47448	53783	7460	48131	12041
	d43	57831	59727	38964	63585		50479	59379	12748	55026.8	10972.9
	d45	53879	63198	34776	63720		46833	58291	18679	53893.2	13523
	d48	62478	56148	40129	55221		48673	52387	27683	53494	9475.61
	d50	56384	55381		39443			42739	34862	50402.7	9504.59
	d53	55237	60148	38923	57175		45289	45724	31753	52870.8	9515.32
	d55	58365	57391	34028	61105		48551	51889	36870	12561.6
	d59	49982	51854	31592	58041		42827	46385	35299	11383.5
	d61	53751	54189	30478			34950		40278	13564.9
	d65	55487	48972	33471	54871			46832	38480	10249.3

## Sheet: Figure 3
Figure 3a
	Total moving distance	Song similarity		Total moving distance	Syllable sequence match %		Total moving distance	Motif duration		Total moving distance	Tutee/tutor motif ratio	Tutor motif length
	55802	65		55802	84		55802	984		55802	0.892112	1103
	49517	45		49517	54		49517	634		49517	0.574796	1103
	45725	50		45725	64		45725	839		45725	0.676068	1241
	28367	42		28367	61		28367	761		28367	0.613215	1241
	55260	86		55260	91		55260	931		55260	0.997856	933
	51500	68		51500	82		51500	1263		51500	0.872238	1448
	31417	47		31417	51		31417	677		31417	0.659844	1026
	30952	51		30952	50		30952	600		30952	0.588813	1019
	44643	40		44643	60		44643	560		44643	0.56	1000
	40095	59		40095	90		40095	807		40095	0.971119	831
	44481	65		50481	85		44481	868		44481	1.04452	831
	65338	87		65338	96		65338	1156		65338	0.924061	1251
	53241	90		53241	87		53241	1110		53241	0.804931	1379

## Sheet: Figure 4
Figure 4b-e
			Motif duration		Song similarity		Tutee/tutor motif ratio		Total moving distance
		Tutor	Large	Small	Large	Small	Large	Small	Large	Small
		976	67	66	903	812	0.925205	0.831967	157517	61077
		1181	76	47	1173	870	0.993226	0.736664	117003	61054
		1051	58	44	878	732	0.835395	0.69648	55592	30806
		856	43	40	485	538	0.566589	0.628505	178761	57588
		1121	78	39	1034	730	0.922391	0.651204	94785	39229
		926	68	77	921	986	0.9946	1.06479	78936	32933
		1319	87	89	1237	992	0.937832	0.752085	147374	41067
		1062	77	58	1056	875	0.99435	0.823917	84682	40992
		1018	82	45	1023	792	1.00491	0.777996
	average	1056.67	70.6667	56.1111	967.778	814.111	0.908278	0.773735	114331	45593.2
	sd	138.663	13.5277	17.7654	217.179	140.787	0.139121	0.129692	43226	12442.8
			Motif duration		Song similarity		Tutor/tutee motif ratio		Total moving distance
		tutor	wing-clipped	control	wing-clipped	control	wing-clipped	control	wing-clipped	control
		1028	907	998	44	62	0.882296	0.970817	18231	41250
		1566	888	1371	37	68	0.56705	0.875479	22683	35160
		1537	879	1186	48	70	0.571893	0.771633	22446	50760
		1537	412	1371	44	60	0.268055	0.891997	17252	54758
		997	781	920	45	58	0.78335	0.922768	25093	57342
		1208	866	824	69	71	0.716887	0.682119	41348	43975
		1208	671	1023	54	81	0.555464	0.846854	30568	46683
		1018	957	1237	85	79	0.6226	0.8048	28513	48353
		1537			49	88
	average	1292.89	795.125	1116.25	52.7778	70.7778	0.620949	0.845809	25766.8	47285.1
	sd	472.047	313.004	504.366	15.0148	24.3632	0.30821	0.294628	7779.54	7220.61
Figure 4g
		bird1	bird2	bird3	bird4	bird5	bird6	bird7	bird8	average
	WC-HVC	15.4	16.11	21.38	19.46	17.41	13.27	13.72	14.31	16.3825		WC= wing-clipped
	WC-X	26.52	23.45	21.72	20.88	28.47	26.96	24.02	22.59	24.3263
	CL-HVC	22.12	20.67	26.39	24.67	22.86	29.32	18.23	21.04	23.1625		CL=control
	CL-X	33.8	37.89	35.61	31.55	39.53	42.57	34.87	37.34	36.645
	LC-HVC	22.67	21.68	26.48	27.39	24.02	29.41	22.37	23.78	24.725		LC=large cage
	LC-X	36.91	35.73	42.81	41.72	37.27	44.31	32.48	36.47	38.4625
	SC-HVC	16.52	16.82	20.31	21.82	19.28	23.48	15.49	14.33	18.5063		SC=small cage
	SC-X	27.4	26.44	31.25	30.28	25.89	33.27	26.79	25.01	28.2912
