# Supplementary material for: A juvenile locomotor program promotes vocal learning in zebra finches
Source: Commun Biol. 2022 Jun 10;5:573. doi: 10.1038/s42003-022-03533-3 (PMC9187677; doi:10.1038/s42003-022-03533-3)
Supplement: Supplementary file 5 — Supplementary Data 2 [file 42003_2022_3533_MOESM5_ESM.xlsx]

## Sheet: SF1
Supplementary Fig. 1b
		bird1	bird2	bird3	bird4
	d40	34	51	43	26
	d50	33	62	57	36
	d60	37	81	88	45
	d65	55	87	90	66
	d110	95	97	96	98

## Sheet: SF2
Supplementary Figure2c
	Song similarity	Song similarity
	sibling-sibling	juvenile-father
	75	42
	66	54
	53	51
	69	66
	71	40
	58	49
	68	43
	56	50.1

## Sheet: SF3
Supplementary Figure 3
	tutor	wing-clipped	control	wing-clipped	control	wing-clipped	control	wing-clipped	control
	1028	907	998	44	62	0.882296	0.970817	18231	41250
	1566	888	1371	37	68	0.56705	0.875479	22683	35160
	1537	879	1186	48	70	0.571893	0.771633	22446	50760
	1537	412	1371	44	60	0.268055	0.891997	17252	54758
	997	781	920	45	58	0.78335	0.922768	25093	57342
	1208	866	824	69	71	0.716887	0.682119	41348	43975
	1208	671	1023	54	81	0.555464	0.846854	30568	46683
	1018	957	1237	85	79	0.6226	0.8048	28513	48353
	Large (song)	Small (song)	Tutor (motif)	Large	Small	Large (ratio)	Small	Large	Small
	67	66	976	903	812	0.925205	0.831967	157517	61077
	76	47	1181	1173	870	0.993226	0.736664	117003	61054
	58	44	1051	878	732	0.835395	0.69648	55592	30806
	43	40	856	485	538	0.566589	0.628505	178761	57588
	78	39	1121	1034	730	0.922391	0.651204	94785	39229
	68	77	926	921	986	0.9946	1.06479	78936	32933
	87	89	1319	1237	992	0.937832	0.752085	147374	41067
	77	58	1062	1056	875	0.99435	0.823917	84682	40992
	82	45	1018	1023	792	1.00491	0.777996
Supplementary fig.3a
	Large cage	Similarity match
	157517	67
	117003	76
	55592	58
	178761	43
	94785	78
	78936	68
	147374	87
	84682	77
Supplementary fig.3b
	Small	Similarity match
	61077	66
	61054	47
	30806	44
	57588	40
	39229	39
	32933	77
	41067	89
	40992	58
Supplementary fig.3c
	wing-clipped	Similarity match
	18231	44
	22683	37
	22446	48
	17252	44
	25093	45
	41348	69
	30568	54
	28513	85
Supplementary fig.3d
	Control	Similarity match
	41250	62
	35160	68
	50760	70
	54758	60
	57342	58
	43975	71
	46683	81
	48353	79
